# Supplementary material for: A New Phospholipase D from Moritella sp. JT01: Biochemical Characterization, Crystallization and Application in the Synthesis of Phosphatidic Acid
Source: Int J Mol Sci. 2022 Oct 1;23(19):11633. doi: 10.3390/ijms231911633 (PMC9570413; doi:10.3390/ijms231911633)
Supplement: Supplementary file 1 [file ijms-23-11633-s001.zip]

Archive with 1 entries (1 files):
- ijms-1818840-supplementary.pdf
